# Supplementary material for: Validation of Diaporthe toxica resistance markers in European Lupinus angustifolius germplasm and identification of novel resistance donors for marker-assisted selection
Source: J Appl Genet. 2019 Oct 22;61(1):1–12. doi: 10.1007/s13353-019-00521-y (PMC6968985; doi:10.1007/s13353-019-00521-y)
Supplement: Supplementary file 1 — List of Lupinus spp. accessions used for Phomopsis stem blight resistance profiling and Ph258M1, Ph258M2, PhtjM7, InDel2 and InDel10 marker genotyping. (XLS 79.5 kb) [file 13353_2019_521_MOESM1_ESM.xls]

## Sheet: Arkusz1
Validation of Diaporthe toxica resistance markers in European Lupinus angustifolius germplasm and identification of novel resistance donors for marker-assisted selection
Journal of Applied Genetics
Książkiewicz M.1, Wójcik K.1, Irzykowski W.2,Bielski W.1, Rychel S.1, Kaczmarek J.2, Plewiński P.1, Rudy E.1, Jędryczka M.2*
1 Department of Genomics, Institute of Plant Genetics, Polish Academy of Sciences, Strzeszynska 34, 60-479 Poznań, Poland
2 Department of Pathogen Genetics and Plant Resistance, Institute of Plant Genetics, Polish Academy of Sciences, Strzeszynska 34, 60-479 Poznań, Poland
*Corresponding Author: mjed@igr.poznan.pl
Online Resource 1. List of Lupinus spp. accessions used for Phomopsis stem blight resistance profiling and Ph258M1, Ph258M2, PhtjM7, InDel2 and InDel10 marker genotyping
Accession	Species	Line name	Domestication status	Country	Field assay	Greenhouse assay	Marker assay
98072	Lupinus luteus	Juno (WTD-685)	cultivar	Poland	yes	-	-
98153	Lupinus luteus	Lord	cultivar	Poland	yes	-	-
98145	Lupinus luteus	Mister (WTD 2199)	cultivar	Poland	yes	-	-
98136	Lupinus luteus	Parys	cultivar	Poland	yes	-	-
98154	Lupinus luteus	Perkoz	cultivar	Poland	yes	-	-
98150	Lupinus luteus	Talar (WTD 2504)	cultivar	Poland	yes	-	-
98148	Lupinus luteus	Taper (WTD 2098)	cultivar	Poland	yes	-	-
-	Lupinus angustifolius	Arabella	cultivar	Germany	yes	yes	yes
96210	Lupinus angustifolius	Baron	cultivar	Poland	yes	yes	yes
96225	Lupinus angustifolius	Bojar	cultivar	Poland	yes	yes	yes
96211	Lupinus angustifolius	Boruta	cultivar	Poland	yes	yes	yes
96209	Lupinus angustifolius	Elf	cultivar	Poland	yes	yes	yes
96218	Lupinus angustifolius	Graf	cultivar	Poland	yes	yes	yes
96219	Lupinus angustifolius	Kalif	cultivar	Poland	yes	yes	yes
95964	Lupinus angustifolius	Karo	cultivar	Poland	yes	yes	yes
95796	Lupinus angustifolius	Mirela	cultivar	Poland	yes	yes	yes
96185	Lupinus angustifolius	Sonet	cultivar	Poland	yes	yes	yes
96212	Lupinus angustifolius	Zeus	cultivar	Poland	yes	yes	yes
96233	Lupinus angustifolius	83A:476	cross derivative or breeding line	Australia	-	yes	yes
96121	Lupinus angustifolius	Emir	cultivar	Poland	-	yes	yes
96230	Lupinus angustifolius	Mandelup	cultivar	Australia	-	yes	yes
96231	Lupinus angustifolius	Myallie	cultivar	Australia	-	yes	yes
96234	Lupinus angustifolius	P27255	wild or primitive	Australia	-	yes	yes
96163	Lupinus angustifolius	Polonez	cultivar	Poland	-	yes	yes
96214	Lupinus angustifolius	Tanjil	cultivar	Australia	-	yes	yes
96102	Lupinus angustifolius	Unicrop	cultivar	Australia	-	yes	yes
96222	Lupinus angustifolius	W-197	cross derivative or breeding line	Poland	-	yes	yes
96223	Lupinus angustifolius	W-211	cross derivative or breeding line	Poland	-	yes	yes
96224	Lupinus angustifolius	W-226	cross derivative or breeding line	Poland	-	yes	yes
96196	Lupinus angustifolius	W-89	cross derivative or breeding line	Poland	-	yes	yes
96183	Lupinus angustifolius	Wersal	cultivar	Poland	-	yes	yes
96220	Lupinus angustifolius	WTD-1305	cross derivative or breeding line	Poland	-	yes	yes
96221	Lupinus angustifolius	WTD-1406	cross derivative or breeding line	Poland	-	yes	yes
95797	Lupinus angustifolius	2 N Gorzki	cross derivative or breeding line	Poland	-	-	yes
95819	Lupinus angustifolius	25-65-M-1/6/-m	cross derivative or breeding line	United Kingdom	-	-	yes
95820	Lupinus angustifolius	25-65-M-4-I	cross derivative or breeding line	United Kingdom	-	-	yes
26979	Lupinus angustifolius	75A:258	cross derivative or breeding line	Australia	-	-	yes
95889	Lupinus angustifolius	A-1069	wild or primitive	Spain	-	-	yes
96145	Lupinus angustifolius	AN-2547	cultivar	Spain	-	-	yes
95840	Lupinus angustifolius	AN-80154a	wild or primitive	Spain	-	-	yes
96197	Lupinus angustifolius	Atu	cultivar	Poland	-	-	yes
95941	Lupinus angustifolius	Azuro	cross derivative or breeding line	Germany	-	-	yes
95708	Lupinus angustifolius	Badajoz 3	wild or primitive	Spain	-	-	yes
95711	Lupinus angustifolius	Badajoz 4	wild or primitive	Spain	-	-	yes
95722	Lupinus angustifolius	Badajoz 7	wild or primitive	Spain	-	-	yes
95720	Lupinus angustifolius	Badajoz-1	wild or primitive	Spain	-	-	yes
95707	Lupinus angustifolius	Badajoz-2	wild or primitive	Spain	-	-	yes
96182	Lupinus angustifolius	Biały Murzyn	mutant	Poland	-	-	yes
95798	Lupinus angustifolius	Bitter Blaue Lupine	cross derivative or breeding line	Germany	-	-	yes
96195	Lupinus angustifolius	Bolivio	cultivar	Germany	-	-	yes
96193	Lupinus angustifolius	Bontensia	cultivar	Germany	-	-	yes
96216	Lupinus angustifolius	Bora	cultivar	Germany	-	-	yes
96192	Lupinus angustifolius	Bordako	cultivar	Germany	-	-	yes
96235	Lupinus angustifolius	Boregine	cultivar	Germany	-	-	yes
96217	Lupinus angustifolius	Borlu	cultivar	Germany	-	-	yes
96194	Lupinus angustifolius	Borweta	cultivar	Germany	-	-	yes
95915	Lupinus angustifolius	BRGC-10270	wild or primitive	Italy	-	-	yes
95916	Lupinus angustifolius	BRGC-10271	wild or primitive	Italy	-	-	yes
95919	Lupinus angustifolius	BRGC-10275	wild or primitive	Italy	-	-	yes
95908	Lupinus angustifolius	BRGC-3837	wild or primitive	Italy	-	-	yes
95909	Lupinus angustifolius	BRGC-3850	wild or primitive	Republic of South Africa	-	-	yes
95911	Lupinus angustifolius	BRGC-3874	wild or primitive	unknown	-	-	yes
95928	Lupinus angustifolius	Brianskij 237/83	cross derivative or breeding line	Russia	-	-	yes
95826	Lupinus angustifolius	Brianskij 35	cross derivative or breeding line	Russia	-	-	yes
95760	Lupinus angustifolius	Canberra-1	cross derivative or breeding line	unknown	-	-	yes
95947	Lupinus angustifolius	Chocho Buerro	wild or primitive	Spain	-	-	yes
95705	Lupinus angustifolius	Cinded Rodrigo 1	wild or primitive	unknown	-	-	yes
96242	Lupinus angustifolius	Dalbor	cultivar	Poland	-	-	yes
96143	Lupinus angustifolius	Danja	cultivar	Australia	-	-	yes
96179	Lupinus angustifolius	Determinant-4	cross derivative or breeding line	Belarus	-	-	yes
96180	Lupinus angustifolius	Determinant-5	cross derivative or breeding line	Belarus	-	-	yes
96181	Lupinus angustifolius	DG-64	cross derivative or breeding line	Belarus	-	-	yes
95789	Lupinus angustifolius	Dieppe Suedafrica	cultivar	Republic of South Africa	-	-	yes
95816	Lupinus angustifolius	DW-2	cross derivative or breeding line	Australia	-	-	yes
95704	Lupinus angustifolius	Ejeme Salamanca	wild or primitive	Spain	-	-	yes
96113	Lupinus angustifolius	Frost	cultivar	Australia	-	-	yes
96158	Lupinus angustifolius	Gelena	cultivar	Russia	-	-	yes
95777	Lupinus angustifolius	Graf Schwerin Rote	cross derivative or breeding line	Germany	-	-	yes
96162	Lupinus angustifolius	Gunguru	cultivar	Australia	-	-	yes
96236	Lupinus angustifolius	Haagena	cultivar	Germany	-	-	yes
96237	Lupinus angustifolius	Haags Blaue	cultivar	Germany	-	-	yes
96164	Lupinus angustifolius	Helios (WTD-7035)	cross derivative or breeding line	Poland	-	-	yes
96243	Lupinus angustifolius	Heros	cultivar	Poland	-	-	yes
95701	Lupinus angustifolius	Hinojoso de Duero 1	wild or primitive	Spain	-	-	yes
95702	Lupinus angustifolius	Hinojoso de Duero 2	wild or primitive	Spain	-	-	yes
95703	Lupinus angustifolius	Hinojoso de Duero 3	wild or primitive	Spain	-	-	yes
95716	Lupinus angustifolius	Hinojoso de Duero 7	wild or primitive	Spain	-	-	yes
96110	Lupinus angustifolius	Ignis	cultivar	Poland	-	-	yes
96116	Lupinus angustifolius	Illyarie	cultivar	Australia	-	-	yes
95963	Lupinus angustifolius	Jakkalsfontein	cultivar	Republic of South Africa	-	-	yes
96226	Lupinus angustifolius	Kadryl	cultivar	Poland	-	-	yes
96169	Lupinus angustifolius	Kalya	cross derivative or breeding line	Australia	-	-	yes
96120	Lupinus angustifolius	Kazan	cultivar	Poland	-	-	yes
95859	Lupinus angustifolius	KP-16a	cross derivative or breeding line	Poland	-	-	yes
95862	Lupinus angustifolius	KP-16b	cross derivative or breeding line	Poland	-	-	yes
95811	Lupinus angustifolius	KP-26	cross derivative or breeding line	Poland	-	-	yes
95805	Lupinus angustifolius	KP-48	cross derivative or breeding line	Poland	-	-	yes
95802	Lupinus angustifolius	KP-63	cultivar	Poland	-	-	yes
96175	Lupinus angustifolius	Krupnosiemiennyj	wild or primitive	Belarus	-	-	yes
96118	Lupinus angustifolius	Kuba	cross derivative or breeding line	Poland	-	-	yes
96134	Lupinus angustifolius	Kupala	cross derivative or breeding line	Russia	-	-	yes
96249	Lupinus angustifolius	Kurant	cultivar	Poland	-	-	yes
95925	Lupinus angustifolius	L.ang. x L.linifolius(2750)	cross derivative or breeding line	Russia	-	-	yes
96251	Lupinus angustifolius	Lazur	cultivar	Poland	-	-	yes
95719	Lupinus angustifolius	Lorrodrigo-2	wild or primitive	Spain	-	-	yes
96133	Lupinus angustifolius	Marii x L. angustifolius	cross derivative or breeding line	Poland	-	-	yes
96166	Lupinus angustifolius	Merrit	cultivar	Australia	-	-	yes
95940	Lupinus angustifolius	Mutant Coronatum	mutant	Poland	-	-	yes
96157	Lupinus angustifolius	Mutant-Or-1	mutant	Poland	-	-	yes
95726	Lupinus angustifolius	Near Salamanca-b	wild or primitive	Spain	-	-	yes
96244	Lupinus angustifolius	Neptun	cultivar	Poland	-	-	yes
96156	Lupinus angustifolius	New from Spain	mutant	Spain	-	-	yes
95830	Lupinus angustifolius	No-444	cultivar	Russia	-	-	yes
95829	Lupinus angustifolius	No-730	cross derivative or breeding line	Russia	-	-	yes
96108	Lupinus angustifolius	Obornicki	cultivar	Poland	-	-	yes
95831	Lupinus angustifolius	Orlowskij M-1	mutant	Russia	-	-	yes
96160	Lupinus angustifolius	Orlowskij Mutant (bezalkaloidowy)	cultivar	Russia	-	-	yes
96247	Lupinus angustifolius	Oskar	cultivar	Poland	-	-	yes
95942	Lupinus angustifolius	P.22745	wild or primitive	Australia	-	-	yes
95774	Lupinus angustifolius	P.S.G.Blaue Susslupine	wild or primitive	Germany	-	-	yes
95799	Lupinus angustifolius	Palestyna	wild or primitive	Egypt	-	-	yes
96176	Lupinus angustifolius	Pertalen	cultivar	Belarus	-	-	yes
95769	Lupinus angustifolius	Pflugs Blaue Lupine	cross derivative or breeding line	Germany	-	-	yes
95902	Lupinus angustifolius	Pop.Sharon Plain	wild or primitive	Israel	-	-	yes
96371	Lupinus angustifolius	Population 1	wild or primitive	unknown	-	-	yes
95952	Lupinus angustifolius	Population 103	wild or primitive	Turkey	-	-	yes
95948	Lupinus angustifolius	Population 1130	wild or primitive	Algeria	-	-	yes
95856	Lupinus angustifolius	Population 20728	wild or primitive	Italy	-	-	yes
95843	Lupinus angustifolius	Population 22660	wild or primitive	Israel	-	-	yes
95842	Lupinus angustifolius	Population 22661	wild or primitive	Israel	-	-	yes
95944	Lupinus angustifolius	Population 22695	wild or primitive	Spain	-	-	yes
95852	Lupinus angustifolius	Population 22708	wild or primitive	Spain	-	-	yes
95853	Lupinus angustifolius	Population 22759	wild or primitive	Spain	-	-	yes
95845	Lupinus angustifolius	Population 22873	wild or primitive	Morocco	-	-	yes
95848	Lupinus angustifolius	Population 22876	wild or primitive	Morocco	-	-	yes
95858	Lupinus angustifolius	Population 22884	wild or primitive	Morocco	-	-	yes
95931	Lupinus angustifolius	Population 25087	cross derivative or breeding line	Russia	-	-	yes
95932	Lupinus angustifolius	Population 25097	cross derivative or breeding line	Russia	-	-	yes
P27253	Lupinus angustifolius	Population 27253	wild or primitive	Morocco	-	-	yes
95879	Lupinus angustifolius	Population 29a	wild or primitive	Spain	-	-	yes
95882	Lupinus angustifolius	Population 29b	wild or primitive	Spain	-	-	yes
95878	Lupinus angustifolius	Population 4	wild or primitive	Spain	-	-	yes
95881	Lupinus angustifolius	Population 50	wild or primitive	Spain	-	-	yes
95903	Lupinus angustifolius	Population Aqueb. Jordan Valley	wild or primitive	Israel	-	-	yes
95950	Lupinus angustifolius	Population B-1008	wild or primitive	Italy	-	-	yes
95729	Lupinus angustifolius	Population B-518/79	wild or primitive	Spain	-	-	yes
95730	Lupinus angustifolius	Population B-519/79	wild or primitive	Spain	-	-	yes
95734	Lupinus angustifolius	Population B-532/79	wild or primitive	Spain	-	-	yes
95735	Lupinus angustifolius	Population B-538/79	wild or primitive	Spain	-	-	yes
95736	Lupinus angustifolius	Population B-540/79	wild or primitive	Spain	-	-	yes
95737	Lupinus angustifolius	Population B-541/79	wild or primitive	Spain	-	-	yes
95738	Lupinus angustifolius	Population B-542/79	wild or primitive	Spain	-	-	yes
95742	Lupinus angustifolius	Population B-549/79b	wild or primitive	Spain	-	-	yes
95744	Lupinus angustifolius	Population B-551/79	wild or primitive	Spain	-	-	yes
95745	Lupinus angustifolius	Population B-552/79a	wild or primitive	Spain	-	-	yes
95746	Lupinus angustifolius	Population B-552/79b	wild or primitive	Spain	-	-	yes
95748	Lupinus angustifolius	Population B-553/79b	wild or primitive	Spain	-	-	yes
95750	Lupinus angustifolius	Population B-555/79	wild or primitive	Spain	-	-	yes
95753	Lupinus angustifolius	Population B-570/79	wild or primitive	Spain	-	-	yes
95754	Lupinus angustifolius	Population B-575/79	wild or primitive	Spain	-	-	yes
95756	Lupinus angustifolius	Population B-585/79 [DP]	wild or primitive	Spain	-	-	yes
95759	Lupinus angustifolius	Population B-598/79	wild or primitive	Spain	-	-	yes
96372	Lupinus angustifolius	Porto	wild or primitive	unknown	-	-	yes
95784	Lupinus angustifolius	Portugalia-2	wild or primitive	Portugal	-	-	yes
96238	Lupinus angustifolius	Probor	cultivar	Germany	-	-	yes
95800	Lupinus angustifolius	Puławski	cultivar	Poland	-	-	yes
96119	Lupinus angustifolius	Puławski Różowy Wczesny	cross derivative or breeding line	Poland	-	-	yes
96215	Lupinus angustifolius	Quillinock	cultivar	Australia	-	-	yes
96170	Lupinus angustifolius	R 83A,473	cross derivative or breeding line	Australia	-	-	yes
96167	Lupinus angustifolius	R 84A, 479	cross derivative or breeding line	Australia	-	-	yes
96173	Lupinus angustifolius	R 85L, 482	cross derivative or breeding line	Australia	-	-	yes
96187	Lupinus angustifolius	R 85L,473	cross derivative or breeding line	Australia	-	-	yes
95887	Lupinus angustifolius	R-1048/a	wild or primitive	Spain	-	-	yes
95890	Lupinus angustifolius	R-1073/a	wild or primitive	Spain	-	-	yes
95896	Lupinus angustifolius	R-1192	wild or primitive	Spain	-	-	yes
95900	Lupinus angustifolius	R-1656	wild or primitive	Spain	-	-	yes
96155	Lupinus angustifolius	R-7009 x Chittick	cross derivative or breeding line	Poland	-	-	yes
96115	Lupinus angustifolius	Ranniespielyj	cultivar	Ukraine	-	-	yes
96188	Lupinus angustifolius	Reduced Branching	cross derivative or breeding line	Australia	-	-	yes
96245	Lupinus angustifolius	Regent	cultivar	Poland	-	-	yes
96124	Lupinus angustifolius	Remik	cultivar	Poland	-	-	yes
95767	Lupinus angustifolius	Rotbluehende von Merkel	cross derivative or breeding line	Germany	-	-	yes
95937	Lupinus angustifolius	Rubine	cultivar	Germany	-	-	yes
96253	Lupinus angustifolius	Rumba	cultivar	Poland	-	-	yes
95787	Lupinus angustifolius	Sacavem-41	wild or primitive	Portugal	-	-	yes
96252	Lupinus angustifolius	Salsa	cultivar	Poland	-	-	yes
96239	Lupinus angustifolius	Sanabor	cultivar	Germany	-	-	yes
95771	Lupinus angustifolius	Schmalblaettrige Schwerzplatzen	cross derivative or breeding line	Germany	-	-	yes
95961	Lupinus angustifolius	Semilla de conlor	wild or primitive	unknown	-	-	yes
95775	Lupinus angustifolius	Sethes Fruehe Rote	cross derivative or breeding line	Germany	-	-	yes
95883	Lupinus angustifolius	Sieviernyj 2	cultivar	Russia	-	-	yes
96178	Lupinus angustifolius	Silena	cultivar	Belarus	-	-	yes
96240	Lupinus angustifolius	Sonate	cultivar	Germany	-	-	yes
96111	Lupinus angustifolius	South Africa	wild or primitive	Republic of South Africa	-	-	yes
96140	Lupinus angustifolius	St.411-Sengbuschs Muncheberge	cross derivative or breeding line	Germany	-	-	yes
96105	Lupinus angustifolius	St.Treb.-1	cross derivative or breeding line	Germany	-	-	yes
95764	Lupinus angustifolius	St.Treb.-4	cross derivative or breeding line	Germany	-	-	yes
95765	Lupinus angustifolius	St.Treb.-8	cross derivative or breeding line	Germany	-	-	yes
96128	Lupinus angustifolius	Stadoliszczienskij L-569	cross derivative or breeding line	Russia	-	-	yes
96129	Lupinus angustifolius	Stadoliszczienskij L-610	cross derivative or breeding line	Russia	-	-	yes
96132	Lupinus angustifolius	Stadoliszczienskij L-663	cross derivative or breeding line	Russia	-	-	yes
96131	Lupinus angustifolius	Stadoliszczienskij L-667	cross derivative or breeding line	Russia	-	-	yes
96184	Lupinus angustifolius	Sur	cultivar	Poland	-	-	yes
96112	Lupinus angustifolius	Svaloef Boerre	cultivar	Sweden	-	-	yes
96109	Lupinus angustifolius	Swaloef Boerre x Turkus	cross derivative or breeding line	Poland	-	-	yes
96232	Lupinus angustifolius	Tallerack	cultivar	Australia	-	-	yes
96246	Lupinus angustifolius	Tango	cultivar	Poland	-	-	yes
95782	Lupinus angustifolius	Turkus x Swaloef Boerre	cross derivative or breeding line	Poland	-	-	yes
96101	Lupinus angustifolius	Uniwhite	cultivar	Australia	-	-	yes
95718	Lupinus angustifolius	Valomaner	cross derivative or breeding line	Spain	-	-	yes
95835	Lupinus angustifolius	VIR-K-1313	wild or primitive	Russia	-	-	yes
95837	Lupinus angustifolius	VIR-K-1727	wild or primitive	Russia	-	-	yes
96241	Lupinus angustifolius	Vitabor	cultivar	Germany	-	-	yes
95706	Lupinus angustifolius	Vitigudino-1	wild or primitive	Spain	-	-	yes
96375	Lupinus angustifolius	W-179	cross derivative or breeding line	Poland	-	-	yes
96196	Lupinus angustifolius	W-89	cross derivative or breeding line	Poland	-	-	yes
96250	Lupinus angustifolius	Wars	cultivar	Poland	-	-	yes
95935	Lupinus angustifolius	WIR 3190	cross derivative or breeding line	Belarus	-	-	yes
96191	Lupinus angustifolius	Wonga	cultivar	Australia	-	-	yes
96148	Lupinus angustifolius	WTD-386	cross derivative or breeding line	Poland	-	-	yes
96150	Lupinus angustifolius	WTD-7031	cross derivative or breeding line	Poland	-	-	yes
95929	Lupinus angustifolius	WTD-793 (Ernani)	cultivar	Poland	-	-	yes
96117	Lupinus angustifolius	Yandee	cultivar	Australia	-	-	yes
96161	Lupinus angustifolius	Yorrel	cultivar	Australia	-	-	yes
96201	Lupinus angustifolius	Żniven	wild or primitive	Russia	-	-	yes
