# Supplementary material for: Validation of Diaporthe toxica resistance markers in European Lupinus angustifolius germplasm and identification of novel resistance donors for marker-assisted selection
Source: J Appl Genet. 2019 Oct 22;61(1):1–12. doi: 10.1007/s13353-019-00521-y (PMC6968985; doi:10.1007/s13353-019-00521-y)
Supplement: Supplementary file 2 — Phomopsis stem blight resistance evaluation of Lupinus angustifolius in field and controlled environment (CE) conditions. (XLS 51.5 kb) [file 13353_2019_521_MOESM2_ESM.xls]

## Sheet: Arkusz1
Validation of Diaporthe toxica resistance markers in European Lupinus angustifolius germplasm and identification of novel resistance donors for marker-assisted selection
Journal of Applied Genetics
Książkiewicz M.1, Wójcik K.1, Irzykowski W.2,Bielski W.1, Rychel S.1, Kaczmarek J.2, Plewiński P.1, Rudy E.1, Jędryczka M.2*
1 Department of Genomics, Institute of Plant Genetics, Polish Academy of Sciences, Strzeszynska 34, 60-479 Poznań, Poland
2 Department of Pathogen Genetics and Plant Resistance, Institute of Plant Genetics, Polish Academy of Sciences, Strzeszynska 34, 60-479 Poznań, Poland
*Corresponding Author: mjed@igr.poznan.pl
Online Resource 2. Phomopsis stem blight resistance evaluation of Lupinus angustifolius in field and controlled environment (CE) conditions
Species	Accession	Line name	CE resistance evaluation	CE average score	CE average percentage	CE assay1 score	CE assay1 percentage	CE assay2 score	CE assay2 percentage	CE assay3 score	CE assay3 percentage
L. angustifolius	-	Arabella	R	0.0 ±0.0	0 ±0	0	0	0	0	0	0
L. angustifolius	96210	Baron	S	3.0 ±0.0	78 ±10	3	88	3	76	3	69
L. angustifolius	96225	Bojar	MR	0.3 ±0.6	28 ±48	1	83	0	0	0	0
L. angustifolius	96211	Boruta	MR	0.7 ±0.6	16 ±15	1	18	0	0	1	29
L. angustifolius	96209	Elf	S	3.0 ±0.0	78 ±9	3	86	3	69	3	80
L. angustifolius	96218	Graf	S	3.0 ±0.0	88 ±4	3	86	3	93	3	86
L. angustifolius	96219	Kalif	S	2.0 ±1.0	85 ±4	2	88	1	81	3	87
L. angustifolius	95964	Karo	S	3.0 ±0.0	83 ±7	3	87	3	86	3	75
L. angustifolius	95796	Mirela	S	2.3 ±0.6	81 ±12	2	94	2	77	3	71
L. angustifolius	96185	Sonet	S	3.0 ±0.0	81 ±18	3	100	3	79	3	65
L. angustifolius	96212	Zeus	S	3.0 ±0.0	84 ±10	3	92	3	73	3	87
L. angustifolius	96233	83A:476	R	0.0 ±0.0	0 ±0	0	0	0	0	0	0
L. angustifolius	96121	Emir	S	2.7 ±0.6	90 ±12	3	76	3	100	2	94
L. angustifolius	96230	Mandelup	S	2.3 ±0.6	88 ±11	2	81	3	82	2	100
L. angustifolius	96231	Myallie	MR	1.0 ±1.7	22 ±39	0	0	3	67	0	0
L. angustifolius	96234	P27255	S	2.3 ±0.6	76 ±14	2	92	2	69	3	67
L. angustifolius	96163	Polonez	S	3.0 ±0.0	80 ±8	3	71	3	87	3	83
L. angustifolius	96214	Tanjil	R	0.0 ±0.0	0 ±0	0	0	0	0	0	0
L. angustifolius	96102	Unicrop	S	4.0 ±0.0	98 ±4	4	100	4	93	4	100
L. angustifolius	96222	W-197	S	2.7 ±0.6	77 ±3	2	80	3	76	3	74
L. angustifolius	96223	W-211	S	3.0 ±0.0	88 ±7	3	81	3	94	3	89
L. angustifolius	96224	W-226	R	0.0 ±0.0	0 ±0	0	0	0	0	0	0
L. angustifolius	96196	W-89	S	2.3 ±0.6	88 ±0	2	88	2	88	3	88
L. angustifolius	96183	Wersal	S	2.7 ±0.6	78 ±8	2	87	3	71	3	76
L. angustifolius	96220	WTD-1305	S	3.0 ±0.0	78 ±5	3	80	3	82	3	72
L. angustifolius	96221	WTD-1406	R	0.0 ±0.0	0 ±0	0	0	0	0	0	0
Species	Accession	Line name	Field assay resistance	Field average score	Field average percentage	Field assay1 score	Field assay1 percentage	Field assay2 score	Field assay2 percentage
L. luteus	98072	Juno	S	4.0 ±0.0	88.5 ±4.9	4	85	4	92
L. luteus	98153	Lord	S	4.0 ±0.0	74.0 ±9.9	4	81	4	67
L. luteus	98145	Mister	S	3.0 ±0.0	53.5 ±13.4	3	44	3	63
L. luteus	98136	Parys	S	4.0 ±0.0	67.5 ±7.8	4	73	4	62
L. luteus	98154	Perkoz	S	3.5 ±0.7	65.0 ±14.1	4	55	3	75
L. luteus	98150	Talar	S	3.5 ±0.7	74.5 ±31.8	3	52	4	97
L. luteus	98148	Taper	S	3.5 ±0.7	81.5 ±0.7	4	82	3	81
L. angustifolius	-	Arabella	R	0.5 ±0.7	12.5 ±9.2	1	19	0	6
L. angustifolius	96210	Baron	MR	1.0 ±0.0	45.5 ±24.7	1	28	1	63
L. angustifolius	96225	Bojar	R	0.0 ±0.0	2.0 ±2.8	0	0	0	4
L. angustifolius	96211	Boruta	MR	1.0 ±0.0	16.5 ±4.9	1	13	1	20
L. angustifolius	96209	Elf	S	2.0 ±0.0	18.5 ±6.4	2	14	2	23
L. angustifolius	96218	Graf	R	0.0 ±0.0	0.0 ±0.0	0	0	0	0
L. angustifolius	96219	Kalif	MR	1.0 ±0.0	24.5 ±14.8	1	14	1	35
L. angustifolius	95964	Karo	S	3.0 ±0.0	73.5 ±9.2	3	67	3	80
L. angustifolius	95796	Mirela	S	3.0 ±0.0	68.0 ±4.2	3	71	3	65
L. angustifolius	96185	Sonet	S	3.0 ±0.0	91.5 ±3.5	3	89	3	94
L. angustifolius	96212	Zeus	S	3.0 ±0.0	51.5 ±2.1	3	50	3	53
