# Supplementary material for: Validation of Diaporthe toxica resistance markers in European Lupinus angustifolius germplasm and identification of novel resistance donors for marker-assisted selection
Source: J Appl Genet. 2019 Oct 22;61(1):1–12. doi: 10.1007/s13353-019-00521-y (PMC6968985; doi:10.1007/s13353-019-00521-y)
Supplement: Supplementary file 3 — Results of alignment of Ph258M1, Ph258M2, PhtjM7, InDel2 and InDel10 marker sequences to the Lupinus angustifolius genome assembly. (XLSX 11.7 kb) [file 13353_2019_521_MOESM3_ESM.xlsx]

## Sheet: Arkusz1
Validation of Diaporthe toxica resistance markers in European Lupinus angustifolius germplasm and identification of novel resistance donors for marker-assisted selection
Journal of Applied Genetics
Książkiewicz M.1, Wójcik K.1, Irzykowski W.2,Bielski W.1, Rychel S.1, Kaczmarek J.2, Plewiński P.1, Rudy E.1, Jędryczka M.2*
1 Department of Genomics, Institute of Plant Genetics, Polish Academy of Sciences, Strzeszynska 34, 60-479 Poznań, Poland
2 Department of Pathogen Genetics and Plant Resistance, Institute of Plant Genetics, Polish Academy of Sciences, Strzeszynska 34, 60-479 Poznań, Poland
*Corresponding Author: mjed@igr.poznan.pl
Online Resource 3. Results of alignment of Ph258M1, Ph258M2, PhtjM7, InDel2 and InDel10 marker sequences to the Lupinus angustifolius genome assembly
Marker	Accession (L. angustifolius chromosome)	% identity	Alignment length	Mismatches	Gap opens	Marker sequence start	Marker sequence end	Marker sequence coverage (%)	Chromosome sequence start	Chromosome sequence end	E-value	Bit score
Ph258M1	CP023120.1 (LG-08)	99.468	188	1	0	115	302	62.2	2815319	2815132	1.36e-90	342
Ph258M1	CP023120.1 (LG-08)	98.592	71	0	1	1	70	23.2	2815385	2815315	5.37e-25	124
Ph258M2	CP023120.1 (LG-08)	99.5	200	0	1	1	199	98.5	2545219	2545020	1.05e-96	363
PhtjM7	CP023117.1 ( LG-05)	100	88	0	0	1	88	100	30648473	30648386	1.14e-36	163
InDel2	CP023117.1 ( LG-05)	100	134	0	0	1	134	100	30757083	30757216	3.05e-62	248
InDel10	CP023117.1 ( LG-05)	100	103	0	0	1	103	100	30757729	30757831	5.22e-45	191
