# Supplementary material for: Validation of Diaporthe toxica resistance markers in European Lupinus angustifolius germplasm and identification of novel resistance donors for marker-assisted selection
Source: J Appl Genet. 2019 Oct 22;61(1):1–12. doi: 10.1007/s13353-019-00521-y (PMC6968985; doi:10.1007/s13353-019-00521-y)
Supplement: Supplementary file 4 — Results of Lupinus angustifolius germplasm genotyping with Ph258M1, Ph258M2, PhtjM7, InDel2 and InDel10 markers tagging Phomopsis stem blight resistance genes. (XLS 63.0 kb) [file 13353_2019_521_MOESM4_ESM.xls]

## Sheet: Arkusz1
Validation of Diaporthe toxica resistance markers in European Lupinus angustifolius germplasm and identification of novel resistance donors for marker-assisted selection
Journal of Applied Genetics
Książkiewicz M.1, Wójcik K.1, Irzykowski W.2,Bielski W.1, Rychel S.1, Kaczmarek J.2, Plewiński P.1, Rudy E.1, Jędryczka M.2*
1 Department of Genomics, Institute of Plant Genetics, Polish Academy of Sciences, Strzeszynska 34, 60-479 Poznań, Poland
2 Department of Pathogen Genetics and Plant Resistance, Institute of Plant Genetics, Polish Academy of Sciences, Strzeszynska 34, 60-479 Poznań, Poland
*Corresponding Author: mjed@igr.poznan.pl
Online Resource 4. Results of Lupinus angustifolius germplasm genotyping with Ph258M1, Ph258M2, PhtjM7, InDel2 and InDel10 markers tagging Phomopsis stem blight resistance genes
Accession	Line name	Phenotype	Ph258M1 PCR, length (R - 303 bp, S - 254 bp)	Ph258M2 dCAPS, MaeI (R - cut, S - no cut)	PhtjM7 dCAPS StyI (R - no cut, S - cut)	InDel2 PCR, length (R - 134 bp, S - 120 bp)	InDel10 PCR, length (R - 103 bp, S - ~96 bp)
96225	Bojar	MR	S	S	S	S	S
96211	Boruta	MR	S	S	S	S	S
96231	Myallie	MR	S	S	S	S	S
96233	83A:476	R	R	R	S	S	S
96221	WTD-1406	R	R	R	S	S	S
26979	75A:258	R*	R	R	S	S	S
96162	Gunguru	R*	R	R	S	S	S
96166	Merrit	R*	R	R	S	S	S
96215	Quillinock	R*	R	R	S	S	S
96161	Yorrel	R*	R	R	S	S	S
-	Arabella	R	S	R	S	S	S
96214	Tanjil	R	S	S	R	R	R
96224	W-226	R	S	S	R	R*	R
96191	Wonga	R*	S	S	R	R	R
96232	Tallerack	R*	S	S	S	S	S
96169	Kalya	R*	S	S	S	S	S
96230	Mandelup	S	R	R	S	S	S
96234	P27255	S	R	R	S	S	S
96220	WTD-1305	S	R	R	H	S	S
96183	Wersal	S	S	R	S	R	R
96218	Graf	S	S	R	S	S	S
95964	Karo	S	S	R	S	S	S
95796	Mirela	S	S	R	S	S	S
96210	Baron	S	S	S	S	S	S
96209	Elf	S	S	S	S	S	S
96219	Kalif	S	S	S	S	S	S
96185	Sonet	S	S	S	S	S	S
96212	Zeus	S	S	S	S	S	S
96121	Emir	S	S	S	S	S	S
96163	Polonez	S	S	S	S	S	S
96102	Unicrop	S	S	S	S	S	S
96222	W-197	S	S	S	S	S	S
96223	W-211	S	S	S	S	S	S
96196	W-89	S	S	S	S	S	S
96116	Illyarie	S*	S	S	S	S	S
96143	Danja	S*	S	S	S	S	S
96101	Uniwhite	S*	S	S	S	S	S
96117	Yandee	S*	S	S	S	S	S
96195	Bolivio	-	R	R	S	S	S
96235	Boregine	-	R	R	S	S	S
95843	Population 22660	-	R	R	S	S	S
95842	Population 22661	-	R	R	S	S	S
95742	Population B-549/79b	-	R	R	S	S	S
96170	R 83A,473	-	R	R	S	S	S
96167	R 84A, 479	-	R	R	S	S	S
96240	Sonate	-	R	R	S	S	S
95840	AN-80154a	-	R*	R	R	S	S
95744	Population B-551/79	-	S	R	R	R	R
95919	BRGC-10275	-	S	R	S	R	R
96110	Ignis	-	S	R	S	R	R
95726	Near Salamanca-b	-	S	R	R	R	H
96371	Population 1	-	S	R	S	R	R
95944	Population 22695	-	S	R	S	R	R
95754	Population B-575/79	-	R	S	S	R	R
95889	A-1069	-	S	S	S	R	R
95703	Hinojoso de Duero 3	-	H	H	S	R	R
95896	R-1192	-	S	S	S	R	R
95883	Sieviernyj 2	-	S	S	S	R	R
95711	Badajoz 4	-	H	R	S	R	S
95915	BRGC-10270	-	S	R	S	R	S
95705	Cinded Rodrigo 1	-	R	S	R	S	S
96113	Frost	-	S	R	R	S	S
95942	P.22745	-	S	R	R	S	S
95881	Population 50	-	S	R	R	S	S
95730	Population B-519/79	-	H	R	S	R	S
95737	Population B-541/79	-	H	R	R	S	S
95746	Population B-552/79b	-	S	R	R	S	S
95756	Population B-585/79 [DP]	-	S	R	R	S	S
95704	Ejeme Salamanca	-	S	S	S	R	H
95716	Hinojoso de Duero 7	-	S	S	R	S	S
95856	Population 20728	-	S	S	R	S	S
95950	Population B-1008	-	S	S	R	S	S
95738	Population B-542/79	-	S	H	S	R	H
95745	Population B-552/79a	-	H	S	R	S	S
95753	Population B-570/79	-	S	S	R	S	S
96188	Reduced Branching	-	S	S	R	S	S
95718	Valomaner	-	S	S	R	S	S
95797	2 N Gorzki	-	S	R	S	S	S
95820	25-65-M-4-I	-	S	R	S	S	S
95708	Badajoz 3	-	S	R	S	S	S
95722	Badajoz 7	-	S	R	S	S	S
95707	Badajoz-2	-	S	R	S	S	S
95911	BRGC-3874	-	S	R	S	S	S
95816	DW-2	-	S	R	S	S	S
95777	Graf Schwerin Rote	-	S	R	S	S	S
95802	KP-63	-	S	R	S	S	S
96175	Krupnosiemiennyj	-	S	R	S	S	S
96118	Kuba	-	S	R	S	S	S
96157	Mutant-Or-1	-	S	R	S	S	S
96108	Obornicki	-	S	R	S	S	S
95831	Orlowskij M-1	-	S	R	S	S	S
95774	P.S.G.Blaue Susslupine	-	S	R	S	S	S
95799	Palestyna	-	S	R	S	S	S
96176	Pertalen	-	S	R	S	S	S
95948	Population 1130	-	S	R	S	S	S
95853	Population 22759	-	S	R	S	S	S
95848	Population 22876	-	S	R	S	S	S
P27253	Population 27253	-	S	R	S	S	S
95879	Population 29a	-	S	R	S	S	S
95882	Population 29b	-	S	R	S	S	S
95878	Population 4	-	S	R	S	S	S
95903	Population Aqueb. Jordan Valley	-	S	R	S	S	S
95734	Population B-532/79	-	S	R	S	S	S
95735	Population B-538/79	-	S	R	S	S	S
95748	Population B-553/79b	-	S	R	S	S	S
95750	Population B-555/79	-	S	R	S	S	S
95759	Population B-598/79	-	S	R	S	S	S
96124	Remik	-	S	R	S	S	S
95771	Schmalblaettrige Schwerzplatzen	-	S	R	S	S	S
95961	Semilla de conlor	-	R	S	S	S	S
95765	St.Treb.-8	-	S	R	S	S	S
96132	Stadoliszczienskij L-663	-	S	R	S	S	S
96184	Sur	-	S	R	S	S	S
95706	Vitigudino-1	-	S	R	S	S	S
96148	WTD-386	-	S	R	S	S	S
95819	25-65-M-1/6/-m	-	S	S	S	S	S
96145	AN-2547	-	S	S	S	S	S
96197	Atu	-	S	S	S	S	S
95941	Azuro	-	S	S	S	S	S
95720	Badajoz-1	-	S	S	S	S	S
96182	Biały Murzyn	-	S	S	S	S	S
95798	Bitter Blaue Lupine	-	S	S	S	S	S
96193	Bontensia	-	S	S	S	S	S
96216	Bora	-	S	S	S	S	S
96192	Bordako	-	S	S	S	S	S
96217	Borlu	-	S	S	S	S	S
96194	Borweta	-	S	S	S	S	S
95916	BRGC-10271	-	S	S	S	S	S
95908	BRGC-3837	-	S	S	S	S	S
95909	BRGC-3850	-	S	S	S	S	S
95928	Brianskij 237/83	-	S	S	S	S	S
95826	Brianskij 35	-	S	S	S	S	S
95760	Canberra-1	-	S	S	S	S	S
95947	Chocho Buerro	-	S	S	S	S	S
96242	Dalbor	-	S	S	S	S	S
96179	Determinant-4	-	S	S	S	S	S
96180	Determinant-5	-	S	S	S	S	S
96181	DG-64	-	S	S	S	S	S
95789	Dieppe Suedafrica	-	S	S	S	S	S
96158	Gelena	-	S	S	S	S	S
96236	Haagena	-	S	S	S	S	S
96237	Haags Blaue	-	S	S	S	S	S
96164	Helios (WTD-7035)	-	S	S	S	S	S
96243	Heros	-	S	S	S	S	S
95701	Hinojoso de Duero 1	-	S	S	S	S	S
95702	Hinojoso de Duero 2	-	S	S	S	S	S
95963	Jakkalsfontein	-	S	S	S	S	S
96226	Kadryl	-	S	S	S	S	S
96120	Kazan	-	S	S	S	S	S
95859	KP-16a	-	S	S	S	S	S
95862	KP-16b	-	S	S	S	S	S
95811	KP-26	-	S	S	S	S	S
95805	KP-48	-	S	S	S	S	S
96134	Kupala	-	S	S	S	S	S
96249	Kurant	-	S	S	S	S	S
95925	L.ang. x L.linifolius(2750)	-	S	S	S	S	S
96251	Lazur	-	S	S	S	S	S
95719	Lorrodrigo-2	-	S	S	S	S	S
96133	Marii x L. angustifolius	-	S	S	S	S	S
95940	Mutant Coronatum	-	S	S	S	S	S
96244	Neptun	-	S	S	S	S	S
96156	New from Spain	-	S	S	S	S	S
95830	No-444	-	S	S	S	S	S
95829	No-730	-	S	S	S	S	S
96160	Orlowskij Mutant (bezalkaloidowy)	-	S	S	S	S	S
96247	Oskar	-	S	S	S	S	S
95769	Pflugs Blaue Lupine	-	S	S	S	S	S
95902	Pop.Sharon Plain	-	S	S	S	S	S
95952	Population 103	-	S	S	S	S	S
95852	Population 22708	-	S	S	S	S	S
95845	Population 22873	-	S	S	S	S	S
95858	Population 22884	-	S	S	S		S
95931	Population 25087	-	S	S	S	S	S
95932	Population 25097	-	S	S	S	S	S
95729	Population B-518/79	-	S	S	S	S	S
95736	Population B-540/79	-	S	H	S	S	S
96372	Porto	-	S	S	S	S	S
95784	Portugalia-2	-	S	S	S	S	S
96238	Probor	-	S	S	S	S	S
95800	Puławski	-	S	S	S	S	S
96119	Puławski Różowy Wczesny	-	S	S	S	S	S
96173	R 85L, 482	-	S	S	S	S	S
96187	R 85L,473	-	S	S	S	S	S
95887	R-1048/a	-	S	S	S	S	S
95890	R-1073/a	-	S	S	S	S	S
95900	R-1656	-	S	S	S	S	S
96155	R-7009 x Chittick	-	S	S	S	S	S
96115	Ranniespielyj	-	S	S	S	S	S
96245	Regent	-	S	S	S	S	S
95767	Rotbluehende von Merkel	-	S	S	S	S	S
95937	Rubine	-	S	S	S	S	S
96253	Rumba	-	S	S	S	S	S
95787	Sacavem-41	-	S	S	S	S	S
96252	Salsa	-	S	S	S	S	S
96239	Sanabor	-	S	S	S	S	S
95775	Sethes Fruehe Rote	-	S	S	S	S	S
96178	Silena	-	S	S	S	S	S
96111	South Africa	-	S	S	S	S	S
96140	St.411-Sengbuschs Muncheberge	-	S	S	S	S	S
96105	St.Treb.-1	-	S	S	S	S	S
95764	St.Treb.-4	-	S	S	S	S	S
96128	Stadoliszczienskij L-569	-	S	S	S	S	S
96129	Stadoliszczienskij L-610	-	S	S	S	S	S
96131	Stadoliszczienskij L-667	-	S	S	S	S	S
96112	Svaloef Boerre	-	S	S	S	S	S
96109	Swaloef Boerre x Turkus	-	S	S	S	S	S
96246	Tango	-	S	S	S	S	S
95782	Turkus x Swaloef Boerre	-	S	S	S	S	S
95835	VIR-K-1313	-	S	S	S	S	S
95837	VIR-K-1727	-	S	S	S	S	S
96241	Vitabor	-	S	S	S	S	S
96375	W-179	-	S	S	S	S	S
96196	W-89	-	S	S	S	S	S
96250	Wars	-	S	S	S	S	S
95935	WIR 3190	-	S	S	S	S	S
96150	WTD-7031	-	S	S	S	S	S
95929	WTD-793 (Ernani)	-	S	S	S	S	S
96201	Żniven	-	S	S	S	S	S
			* additional allele			*different length
